# Supplementary material for: Synthesis, Antimicrobial, Anti-Virulence and Anticancer Evaluation of New 5(4H)-Oxazolone-Based Sulfonamides
Source: Molecules. 2022 Jan 20;27(3):671. doi: 10.3390/molecules27030671 (PMC8838850; doi:10.3390/molecules27030671)
Supplement: Supplementary file 1 [file molecules-27-00671-s001.zip]

Archive with 1 entries (1 files):
- molecules-1559916-supplementary.pdf
